# Supplementary material for: SFPQ and NONO suppress RNA:DNA-hybrid-related telomere instability
Source: Nat Commun. 2019 Mar 1;10:1001. doi: 10.1038/s41467-019-08863-1 (PMC6397292; doi:10.1038/s41467-019-08863-1)
Supplement: Supplementary file 4 — Source Data [file 41467_2019_8863_MOESM4_ESM.zip]

Archive with 6 entries (6 files):
- SUPPLEMENTARY FIGURES.xlsx
- FIG. 1.xlsx
- FIG. 2.xlsx
- FIG. 3.xlsx
- FIG. 5.xlsx
- FIG. 6.xlsx
