# Supplementary material for: SFPQ and NONO suppress RNA:DNA-hybrid-related telomere instability
Source: Nat Commun. 2019 Mar 1;10:1001. doi: 10.1038/s41467-019-08863-1 (PMC6397292; doi:10.1038/s41467-019-08863-1)
Supplement: Supplementary file 4 — Source Data [file 41467_2019_8863_MOESM4_ESM.zip › SUPPLEMENTARY FIGURES.xlsx]

## Sheet: SUPPL. FIG. 2 B
Chr. 1-21 transcipt levels	si-control	si-NONO	si-SFPQ
N1	1	0.865164	0.969381
N2	1	0.984396	0.780981
N3	1	0.575283	0.913447
AVERAGE	1	0.808281	0.887936
Chr. 2-10-13 transcipt levels	si-control	si-NONO	si-SFPQ
N1	1	0.843076	1.10251
N2	1	1.16591	1.04947
N3	1	0.645988	0.688624
AVERAGE	1	0.884991	0.946868

## Sheet: SUPPL. FIG. 2 C
NONO mRNA levels	si-control	si-NONO
N1	1	0.0938862
N2	1	0.108852
N3	1	0.155059
AVERAGE	1	0.119266
SFPQ mRNA levels	si-control	si-SFPQ
N1	1	0.304297
N2	1	0.332879
N3	1	0.330105
AVERAGE	1	0.322427

## Sheet: SUPPL. FIG. 3B
N1	si-control			si-NONO			si-SFPQ
	N° COLOC	AVERAGE		N° COLOC	AVERAGE		N° COLOC	AVERAGE
	0	0.151515		0	0		2	2.94737
	0			0			0
	1			0			0
	0			0			0
	0			0			0
	0			0			0
	0			0			10
	0			0			0
	0			0			3
	0			0			0
	1			0			0
	0			0			0
	0			0			6
	0			0			4
	0			0			2
	0			0			6
	0			0			11
	0			0			10
	0			0			0
	0			0			3
	0			0			6
	0			0			4
	0			0			5
	0			0			10
	0			0			19
	2			0			0
	0			0			2
	1			0			0
	0			0			0
	0			0			1
	0			0			0
	0						0
	0						0
							0
							1
							1
							3
							3
							0
							0
N2	0	0.142857		0	0.258065			2.04167
	0			0			1
	0			0			0
	1			0			2
	0			0			0
	0			0			1
	1			0			1
	0			0			1
	0			0			0
	0			1			0
	0			0			1
	0			0			1
	0			1			0
	0			0			0
	0			0			0
	0			0			5
	0			3			9
	1			0			3
	0			0			0
	0			0			5
	0			0			4
	0			0			4
	0			0			2
	0			0			9
	1			0			0
	0			0
	0			3
	0			0
				0
				0
				0
N3	0	0.137931		0	1			2.38462
	0			0			2
	0			0			1
	0			0			0
	0			0			5
	0			0			3
	0			3			2
	0			2			3
	0			2			1
	1			0			0
	0			0			9
	0			0			5
	2			0			3
	0			0			3
	0			0			0
	0			0			11
	0			0			6
	0			5			2
	0			3			2
	0			0			0
	0			3			0
	0			1			0
	0			2			0
	0			5			2
	1			0			1
	0			0			0
	0			0			1
	0			2
	0

## Sheet: SUPPL. FIG. 3D
N1	si-control			si-NONO			si-SFPQ
	N° COLOC	AVERAGE		N° COLOC	AVERAGE		N° COLOC	AVERAGE
	0	0.0952381		0	0		0	0.275
	0			0			0
	0			0			0
	0			0			0
	0			0			0
	0			0			0
	0			0			0
	0			0			0
	0			0			1
	1			0			0
	1			0			0
	0			0			1
	0			0			2
	0			0			1
	0			0			1
	0			0			0
	1			0			0
	0			0			0
	0			0			0
	0			0			1
	0			0			0
	0			0			0
	0			0			0
	0			0			2
	0			0			0
	0			0			2
	0			0			0
	0			0			0
	1			0			0
	0			0			0
	0			0			0
	0			0			0
	0			0			0
	0			0			0
	0			0			0
	0			0			0
	0			0			0
	0			0			0
	0			0			0
	0			0			0
	0
	0
N2	0	0		0	0.0357143		0	0.107143
	0			0			0
	0			0			0
	0			0			0
	0			1			0
	0			0			0
	0			0			0
	0			0			0
	0			0			1
	0			0			0
	0			0			0
	0			0			0
	0			0			0
	0			0			1
	0			0			0
	0			0			0
	0			0			0
	0			0			0
	0			0			0
	0			0			1
	0			0			0
	0			0			0
	0			0			0
	0			0			0
	0			0			0
	0			0			0
	0			0			0
	0			0			0
	0
	0
	0
	0
N3	0	0		0	0.0227273		0	0.2
	0			0			0
	0			0			0
	0			0			0
	0			0			0
	0			0			0
	0			0			1
	0			0			0
	0			0			0
	0			0			1
	0			0			0
	0			0			1
	0			0			0
	0			0			0
	0			0			0
	0			0			1
	0			0			0
	0			0			0
	0			0			0
	0			0			0
	0			0			2
	0			0			0
	0			0			0
	0			1			0
	0			0			0
	0			0			1
	0			0			0
	0			0			0
	0			0			0
	0			0			0
	0			0			0
	0			0			0
	0			0			0
	0			0			2
	0			0			0
	0			0			0
	0			0			0
	0			0			0
	0			0			0
	0			0			0
				0			0
				0			0
				0			0
				0			0
							0

## Sheet: SUPPL. FIG. 5B
N1	si-control			si-NONO			si-SFPQ
	% COLOC	AVERAGE		% COLOC	AVERAGE		% COLOC	AVERAGE
	26.6667	40.7701		0	43.6461		78.5714	67.2329
	50			6.25			83.3333
	25			55.5556			46.1538
	38.4615			11.1111			60
	66.6667			10.5263			35
	75			20			22.2222
	50			12.5			73.3333
	66.6667			15.3846			46.1538
	100			20			33.3333
	0			100			100
	40			0			100
	0			16.6667			88.8889
	33.3333			66.6667			100
	66.6667			0			100
	0			33.3333			40
	14.2857			75			100
	33.3333			87.5			100
	0			0			68.75
	25			100			62.5
	40			75			57.1429
	20			66.6667			55.5556
	50			0			55.5556
	62.5			0			50
	33.3333			75			56.25
	50			66.6667			50
	0			100			66.6667
	42.8571			88.8889			13.3333
	80			66.6667			83.3333
	66.6667			40			90.9091
	66.6667			100			100
N2	100	27.797		83.3333	45.6708		70	68.5309
	33.3333			14.2857			71.4286
	25			0			60
	10			33.3333			57.1429
	33.3333			100			60
	28.5714			66.6667			42.8571
	0			57.1429			88.8889
	25			0			100
	18.75			50			100
	16.6667			16.6667			61.1111
	50			0			75
	100			20			66.6667
	25			100			60
	25			100			53.8462
	8.33333			66.6667			57.1429
	16.6667			20			75
	21.4286			66.6667			100
	11.1111			64.2857			62.5
	40			56.25			50
	0			50			75
	0			50			26.6667
	40			25			77.7778
	0			75			83.3333
	10			55.5556			53.8462
	7.14286			40			100
	25			66.6667			21.0526
	100			40			88.8889
	28.5714			15.7895			83.3333
	10			21.4286			90
	25			15.3846			44.4444
N3	0	26.6513		16.6667	39.7186		75	68.463
	11.1111			15			70
	0			22.7273			40
	20			33.3333			100
	0			0			80
	0			0			33.3333
	36.3636			0			100
	50			14.2857			50
	0			15.3846			50
	66.6667			33.3333			50
	22.2222			40			72.7273
	50			37.5			66.6667
	25			63.6364			75
	10			77.7778			100
	20			44.4444			40
	50			12.5			62.5
	50			55.5556			75
	16.6667			80			50
	22.2222			80			45.4545
	100			75			100
	33.3333			50			57.1429
	50			100			40.9091
	25			60			90
	0			14.2857			52.6316
	10			0			50
	0			66.6667			100
	14.2857			100			88.8889
	100			20			100
	16.6667			38.4615			63.6364
	0			25			75
