# Supplementary material for: SFPQ and NONO suppress RNA:DNA-hybrid-related telomere instability
Source: Nat Commun. 2019 Mar 1;10:1001. doi: 10.1038/s41467-019-08863-1 (PMC6397292; doi:10.1038/s41467-019-08863-1)
Supplement: Supplementary file 4 — Source Data [file 41467_2019_8863_MOESM4_ESM.zip › FIG. 1.xlsx]

## Sheet: FIG. 1 F
N1	NONO/TRF2						N1	SFPQ/TRF1
	N° COLOC.	AVERAGE						N° COLOC.	AVERAGE
	10	16.3						69	57.1034
	27							64
	12							56
	14							40
	12							59
	17							93
	23							52
	13							27
	13							24
	11							20
	19							23
	21							18
	16							28
	13							97
	14							59
	12							59
	7							47
	17							68
	22							80
	9							64
	25							81
	22							87
	26							64
	25							62
	22							93
	14							49
	11							40
	4							60
	40							73
	51
	8
	6
	20
	9
	7
	23
	5
	12
	8
	12
N2	25	23.1714					N2	57	57.0968
	38							47
	37							55
	6							50
	5							72
	19							74
	29							60
	23							47
	16							54
	28							41
	54							30
	32							35
	31							98
	10							83
	27							27
	48							42
	39							22
	4							55
	25							69
	38							69
	14							86
	20							19
	9							32
	35							82
	33							57
	38							38
	16							91
	15							79
	20							54
	5							57
	29							88
	8
	22
	8
	5
N3	13	17.48					N3	30	37.875
	21							40
	12							42
	5							76
	15							42
	8							38
	43							30
	16							41
	17							19
	8							17
	27							26
	25							48
	60							56
	14							54
	12							32
	17							25
	18							65
	16							29
	18							15
	10							44
	5							27
	7							23
	24							18
	9							42
	17							67
								30
								64
								54
								35
								78
								37
								25
								24
								20
								34
								30
								41
								37
								37
								23

## Sheet: FIG. 1 h
	IgG R	NONO	SFPQ	FUS
N1	1	2.04265	5.97412	6.94056
N2	1	4.65482	9.91122	4.61552
N3	1	3.26372	6.79441	5.57711
AVERAGE	1	3.3204	7.55992	5.71106
