# Supplementary material for: SFPQ and NONO suppress RNA:DNA-hybrid-related telomere instability
Source: Nat Commun. 2019 Mar 1;10:1001. doi: 10.1038/s41467-019-08863-1 (PMC6397292; doi:10.1038/s41467-019-08863-1)
Supplement: Supplementary file 4 — Source Data [file 41467_2019_8863_MOESM4_ESM.zip › FIG. 2.xlsx]

## Sheet: FIG. 2 B
N1	si-control			si-NONO				si-SFPQ
	N° foci	% of NUCLEI > 7 TERRA FOCI		N° foci	% of NUCLEI > 7 TERRA FOCI			N° foci	% of NUCLEI > 7 TERRA FOCI
	7	43.3333		14	76.6667			11	93.3333
	8			6				11
	9			6				9
	3			11				9
	7			7				10
	5			7				9
	5			9				10
	9			12				6
	7			13				12
	9			7				8
	5			8				10
	4			11				15
	10			14				13
	6			14				7
	7			10				11
	8			9				9
	12			7				14
	5			12				9
	10			8				8
	8			11				17
	4			8				13
	11			9				23
	8			12				20
	8			9				19
	7			7				15
	7			9				21
	8			15				16
	6			12				21
	4			15				14
	3			12				9
N2	9	43.3333		17	73.3333			16	90
	8			6				16
	15			9				9
	7			8				17
	6			4				25
	5			7				6
	5			3				7
	8			12				14
	3			11				12
	15			8				8
	2			10				22
	4			6				24
	20			11				9
	3			15				7
	11			8				17
	7			9				12
	5			12				10
	10			7				13
	3			7				17
	4			15				9
	2			10				12
	5			14				8
	6			9				9
	4			10				14
	8			10				18
	11			12				18
	10			9				11
	9			5				21
	7			22				17
	14			17				13
N3	13	40		6	76.6667			14	96.6667
	5			10				13
	6			9				15
	10			7				25
	7			6				22
	7			9				25
	12			8				34
	7			10				20
	8			8				22
	8			8				14
	7			5				32
	7			8				28
	3			9				19
	9			10				27
	14			8				14
	6			7				19
	6			11				17
	10			14				28
	5			16				23
	4			8				14
	3			8				33
	6			9				21
	3			5				12
	5			10				9
	6			10				15
	8			8				8
	12			14				8
	4			14				12
	15			7				6
	17			20				19

## Sheet: FIG. 2 E
N1	si-control			si-NONO				si-SFPQ
	% of TERRA FOCI/γH2AX	AVERAGE			% of TERRA FOCI/γH2AX	AVERAGE			% of TERRA FOCI/γH2AX	AVERAGE
	20	3.21995			0	9.75641			33.3333	12.9482
	0				0				16.6667
	0				0				0
	0				20				11.1111
	0				25				25
	14.2857				0				0
	0				33.3333				0
	0				0				0
	22.2222				0				20
	0				0				25
	0				0				0
	0				0				20
	0				0				25
	0				0				0
	11.1111				23.0769				40
	0				100				0
	0				0				0
	0				20				31.25
	0				0				0
	0				12.5				37.5
	0				0				0
					0				0
					10
					0
					0
N2	0	2.73292			0	15.9583			28.5714	6.70489
	0				0				0
	0				0				0
	0				25				0
	0				50				28.5714
	0				6.66667				16.6667
	0				0				7.69231
	0				0				10
	0				0				12.5
	0				0				0
	0				0				7.14286
	0				0				12.5
	0				0				10
	0				0				0
	0				66.6667				0
	0				33.3333				0
	0				50				0
	14.2857				0				0
	28.5714				25				9.09091
	0				62.5				0
	0								0
	20								0
	0								0
									18.1818
N3	0	6.34921			0	8.45411			0	17.3568
	0				0				0
	0				0				0
	50				0				14.2857
	0				0				0
	0				50				12.5
	0				0				36.3636
	33.3333				0				22.2222
	0				0				0
	0				20				0
					0				0
	0				0				0
	0				0				0
	0				20				33.3333
	0				0				0
	0				0				0
	0				60				50
	0				11.1111				0
	25				33.3333				20
	25				0				100
	0				0				10
	0				0				25
					0				42.8571
									50
N4	0	6.18619			0	14.9913			33.3333	21.0193
	0				0				0
	0				50				37.5
	0				25				25
	0				0				0
	0				0				33.3333
	50				12.5				0
	0				0				25
	0				25				0
	0				33.3333				50
	0				16.6667				50
	0				33.3333				0
	0				0				0
	0				33.3333				0
	0				55.5556				0
	38.8889				0				33.3333
	0				0				33.3333
	0				25				50
	0				16.6667				0
	0				0				0
	0				0				14.2857
	0				0				0
	0				0				22.2222
	0				40				0
	0				60				20
	0				33.3333				0
	0				0				0
	20				0				0
	0				20				50
	0				0				66.6667
	0				0				0
	0				0				16.6667
	0								25
	100								50
	0								100
	0
	20

## Sheet: FIG. 2 G
N1	si-control			si-RNase H1			si-NONO			si-SFPQ
	N° COLOC	AVERAGE		N° COLOC	AVERAGE		N° COLOC	AVERAGE		N° COLOC	AVERAGE
	2	1.12903		2	2.3		1	2.13333		5	3.33333
	2			1			5			0
	0			1			1			2
	0			5			0			1
	0			8			3			4
	2			3			1			6
	3			2			2			0
	2			2			4			2
	1			5			1			7
	0			2			3			8
	0			0			3			2
	1			0			1			5
	3			1			0			2
	2			4			2			2
	1			3			3			2
	0			5			2			3
	2			3			1			4
	0			2			2			2
	2			2			2			0
	0			3			3			3
	1			3			1			2
	4			1			2			4
	0			0			2			2
	1			1			1			4
	1			1			2			7
	1			0			3			8
	0			3			3			6
	1			3			3			2
	0			3			4			2
	0			0			3			3
	3
N2	6	1.45161		1	3.13333		1	3.1		13	3.41935
	4			0			2			6
	1			2			5			5
	2			1			4			1
	2			2			2			6
	2			2			1			2
	0			7			8			3
	1			2			4			4
	2			4			6			1
	0			4			1			11
	2			6			6			1
	0			5			5			0
	1			0			7			5
	2			4			2			1
	3			2			5			1
	0			3			2			7
	0			8			2			0
	1			2			1			0
	2			1			2			1
	0			4			2			1
	0			5			1			3
	1			3			0			2
	0			1			2			2
	2			5			6			4
	1			5			4			2
	2			5			6			0
	4			2			3			5
	1			1			0			5
	1			3			2			4
	2			4			1			10
	0									0
N3	5	1.3871		4	3.46667		3	2.51613		3	2.41935
	0			5			3			1
	3			5			2			3
	3			3			3			1
	0			4			2			1
	3			5			1			1
	1			9			1			2
	0			5			1			6
	0			2			0			3
	1			5			0			5
	4			4			3			4
	2			4			4			1
	2			1			3			1
	3			2			8			0
	1			1			2			0
	2			1			8			1
	0			1			2			2
	1			9			2			2
	0			4			4			1
	0			3			2			4
	0			4			3			5
	2			4			2			0
	0			2			4			2
	0			3			4			3
	0			1			1			2
	3			1			1			3
	0			1			3			4
	0			2			2			0
	3			6			1			6
	2			3			1			2
	2						2			6

## Sheet: FIG. 2 I
N1	si-control			si-RNaseH1			si-NONO			si-SFPQ
	N° COLOC.	AVERAGE		N° COLOC.	AVERAGE		N° COLOC.	AVERAGE		N° COLOC.	AVERAGE
	2	1.76667		2	2.06667		1	2.53333		2	2.13333
	2			1			3			2
	2			3			2			2
	2			3			4			1
	2			1			4			3
	4			2			4			3
	2			4			1			3
	2			4			2			5
	2			1			1			1
	2			4			4			1
	2			4			1			2
	2			1			1			2
	2			2			2			2
	2			3			3			2
	4			1			4			1
	2			3			2			2
	1			1			2			2
	0			2			1			0
	1			1			0			2
	0			1			0			2
	3			3			2			4
	3			3			3			1
	1			2			6			4
	1			3			5			3
	3			2			5			2
	1			0			2			3
	2			1			4			3
	0			1			1			1
	1			1			3			1
	0			2			3			2
N2	1	1.63333		2	1.93333		4	1.96667		5	2.23333
	2			4			3			2
	2			2			2			4
	2			2			2			3
	2			2			2			3
	0			4			2			2
	0			0			0			2
	0			3			2			5
	3			4			2			2
	2			3			2			0
	1			1			2			2
	3			1			1			2
	5			1			3			5
	1			0			1			2
	2			2			3			3
	2			1			1			7
	4			1			3			2
	2			2			2			1
	1			1			2			1
	0			3			2			2
	1			2			1			0
	2			1			2			0
	1			2			3			2
	0			0			3			2
	1			1			1			1
	2			4			1			2
	2			2			1			2
	1			1			2			0
	3			3			2			2
	1			3			2			1
N3	0	1.3		3	2		2	2.1		0	2.2
	1			3			3			3
	2			2			3			2
	1			3			2			2
	1			4			3			5
	4			3			3			0
	0			4			2			2
	2			4			3			3
	3			1			3			3
	2			1			2			2
	3			2			1			2
	0			1			1			0
	1			3			2			5
	0			2			1			4
	1			1			1			1
	1			1			1			3
	2			1			3			3
	2			2			1			3
	1			3			0			1
	2			1			1			0
	0			1			2			1
	3			3			2			2
	0			2			3			3
	1			2			3			1
	2			2			2			2
	0			1			1			2
	1			0			3			4
	1			2			3			3
	0			1			3			2
	2			1			3			2
