# Supplementary material for: SFPQ and NONO suppress RNA:DNA-hybrid-related telomere instability
Source: Nat Commun. 2019 Mar 1;10:1001. doi: 10.1038/s41467-019-08863-1 (PMC6397292; doi:10.1038/s41467-019-08863-1)
Supplement: Supplementary file 4 — Source Data [file 41467_2019_8863_MOESM4_ESM.zip › FIG. 3.xlsx]

## Sheet: FIG. 3B
N1	si-control			si-NONO			si-SFPQ
	% of TERRA FOCI/RPA32pSer33	AVERAGE		% of TERRA FOCI/RPA32pSer33	AVERAGE		% of TERRA FOCI/RPA32pSer33	AVERAGE
	0	29.8921		60	41.0072		72.7273	51.453
	58.3333			33.3333			66.6667
	50			25			33.3333
	66.6667			0			18.75
	20			12.5			30.7692
	0			40			30.7692
	0			50			4
	0			0			88.8889
	12.5			28.5714			33.3333
	42.8571			25			66.6667
	41.6667			61.9048			60
	0			16.6667			44.4444
	0			30			28.5714
	0			27.2727			100
	50			25			85.7143
	66.6667			40			25
	80			75			33.3333
	60			76.9231			25
	63.6364			44.4444			30
	50			80			53.3333
	0			66.66			85.7143
	25			52.94			50
	37.5			9			54.5455
	100			50			38.4615
	41.1765			25			75
	0			75			50
	20			50			12.5
	0			25			41.6667
	0			75			66.6667
	0			50			41.66
	33.33						33.33
	33.33						87.5
	16.6						61.53
	33.33						43.47
	80						33.33
	50						100
	16.6						100
	0						66.66
	16.6						33.33
N2	66.6667			50			87.5
	75			50			100
	42.8571			75			35.7143
	50			64.7059			50
	0			53.8462			22.2222
	0			0			50
	20			33.3333			50
	50			0			37.5
	50			80			33.3333
	50			20			50
	33.3333			100			100
	21.4286			40			100
	20			0			100
	50			25			80
	42.8571			66.6667			71.4286
	33.3333			100			0
	50			33.3333			87.5
	0			50			50
	33.3333			100			100
	25			20			55.5556
	0			42.8571			20
	20			50			56.25
	25			50			55.5556
	50			50			35.71
	100			100			88.88
	75			16.6667			63.63
	33.33			62.5			100
	33.33			81.81			25
	33.33			80			66.66
	100			50			57.14
	40			50			33.33
				25			75
				50			85.71
				50
				75
				60
N3	66.6667			71.4286			100
	50			16.6667			77.7778
	50			33.3333			100
	0			40			57.1429
	50			33.3333			53.3333
	33.3333			14.2857			33.3333
	0			33.3333			72.7273
	33.3333			0			66.6667
	42.8571			66.6667			50
	100			100			100
	33.3333			100			100
	25			0			80
	0			0			85.7143
	25			50			80
	33.3333			100			87.5
	0			57.1429			80
	0			50			60
	66.66			60			50
	50			66.6667			33.33
	0			100			66.66
	0			100			40
	0			33.33			37.5
	33.33			83.3			63.63
	0			66.66			77.77
	50			77.77			92.85
	16.6			50
	0			50
				16.6
				0
				0
				25

## Sheet: FIG. 3D
N1	si-control			si-NONO			si-SFPQ
	N° COLOC	AVERAGE		N° COLOC	AVERAGE		N° COLOC	AVERAGE
	1	0.878788		5	2.44828		2	3.5
	2			3			4
	1			3			2
	3			3			1
	1			0			1
	1			5			5
	0			8			8
	0			0			6
	1			1			5
	0			1			8
	0			2			3
	2			1			7
	2			4			0
	0			0			6
	0			11			5
	1			0			3
	0			2			2
	0			1			1
	0			3			5
	0			1			2
	1			1			4
	0			1			1
	0			1			8
	2			3			0
	0			5			6
	0			1			2
	2			0			1
	0			4			5
	1			1			1
	1						0
	3						1
	3						10
	1						2
							2
N2	2	1.17647		5	2.79487		5	2.65517
	2			8			1
	2			5			4
	0			7			4
	0			6			4
	0			7			2
	0			0			2
	0			0			2
	2			2			1
	4			1			4
	1			1			7
	0			3			3
	2			3			0
	0			4			2
	0			0			2
	5			1			2
	0			2			4
	0			2			2
	2			1			3
	0			3			1
	0			1			1
	0			2			1
	2			4			3
	2			5			5
	3			4			3
	1			1			3
	1			7			0
	1			3			2
	2			0			4
	1			3
	1			1
	1			0
	2			2
	1			1
				3
				1
				3
				2
				5
N3	2	1.08333		3	2.33333		5	2.7027
	2			3			5
	0			1			4
	2			6			3
	3			2			2
	0			3			0
	0			3			0
	1			1			1
	1			3			5
	0			1			1
	0			1			2
	1			1			1
	1			3			1
	0			3			2
	0			2			4
	0			1			1
	0			2			3
	2			5			2
	1			1			1
	0			2			4
	0			4			4
	2			2			1
	0			3			0
	2			2			6
	0			3			4
	1			0			1
	0			1			4
	1			2			0
	1			0			3
	0			5			2
	3			3			8
	2			2			10
	2			3			2
	0						3
	5						1
	4						3
							1

## Sheet: FIG. 3F
N1	si-control			si-NONO			si-SFPQ
	N° COLOC	AVERAGE		N° COLOC	AVERAGE		N° COLOC	AVERAGE
	0	0.030303		0	0.205882		0	1.55556
	0			0			1
	0			0			3
	0			0			9
	0			0			2
	0			0			1
	0			1			1
	0			0			7
	0			0			3
	0			0			4
	0			0			0
	0			0			0
	0			0			3
	0			1			3
	0			0			2
	0			0			1
	0			0			2
	0			0			0
	0			0			0
	0			0			0
	0			0			1
	0			0			0
	0			0			2
	0			1			1
	0			1			0
	0			0			0
	0			0			0
	0			0			0
	1			3			0
	0			0			2
	0			0			0
	0			0			2
	0			0			0
				0			0
							6
							0
N2	1	0.315789		0	0.264706		0	2.96774
	5			1			2
	0			0			4
	0			0			3
	0			0			4
	0			0			0
	0			0			2
	0			0			6
	0			0			1
	0			0			2
	0			0			9
	2			0			1
	0			0			0
	0			0			0
	0			0			0
	0			1			2
	0			0			1
	0			3			0
	1			0			5
	0			0			16
	0			0			5
	0			0			8
	0			0			2
	0			0			11
	0			0			2
	0			0			1
	0			0			2
	0			0			0
	0			0			0
	0			0			0
	0			0			3
	1			0
	0			1
	0			3
	1
	0
	1
	0
N3	0	0.272727		0	0.428571		0	3.31579
	0			2			0
	1			0			0
	0			2			0
	0			0			2
	1			0			0
	0			1			1
	0			0			1
	0			2			0
	0			0			0
	0			0			1
	0			0			0
	0			0			9
	0			3			6
	0			0			13
	0			0			22
	0			0			9
	0			0			7
	0			0			1
	1			0			1
	0			1			2
	1			1			2
	1			0			0
	0			0			2
	0			0			7
	0			0			9
	1			0			13
	1			0			4
	0			0			1
	1			0			1
	0			2			4
	1			1			0
	0			0			1
				0			1
				0			4
							0
							1
							1

## Sheet: FIG. 3H
N1
	si CONTROL + mCHERRY			si SFPQ/NONO + mCHERRY			si SFPQ/NONO + mCHERRY RNase H1
	N° COLOC.	AVERAGE		N° COLOC.	AVERAGE		N° COLOC.	AVERAGE
	0	0.5		4	3		0	1.65385
	0			2			1
	1			2			2
	0			1			1
	0			1			3
	1			1			2
	1			5			0
	1			3			0
	1			2			2
	0			5			7
	1			9			4
	0			1			5
	1						0
	0						1
							0
							4
							0
							1
							1
							1
							1
							1
							1
							2
							1
							2
N2
	1	1.08333		1	2.46429		1	1.71429
	0			0			2
	2			2			0
	0			4			3
	0			1			2
	1			2			3
	0			4			1
	4			2			0
	3			2			0
	2			0			1
	0			2			2
	0			2			4
	0			1			3
	0			11			2
	1			3
	0			1
	0			1
	0			1
	1			4
	0			3
	3			2
	3			1
	1			2
	4			4
				2
				2
				5
				4
N3
	0	0.792453		4	2.22		2	0.92
	1			5			3
	1			4			1
	0			2			4
	1			3			2
	0			6			2
	1			1			2
	0			0			3
	0			2			0
	0			1			0
	0			3			0
	2			0			0
	1			1			0
	0			1			1
	1			3			0
	0			1			2
	1			2			0
	1			2			0
	0			4			0
	0			0			2
	0			2			0
	1			0			0
	0			0			4
	0			0			0
	3			0			2
	1			0			2
	1			0			0
	2			6			2
	1			0			4
	0			4			0
	0			1			1
	1			2			1
	0			7			0
	0			3			0
	0			0			0
	0			7			0
	2			1			0
	2			1			0
	3			2			1
	1			1			1
	1			6			0
	1			0			1
	1			6			0
	2			2			0
	1			4			2
	2			4			0
	2			0			0
	2			1			0
	0			0			1
	0			6			0
	0
	0
	2
