# Supplementary material for: SFPQ and NONO suppress RNA:DNA-hybrid-related telomere instability
Source: Nat Commun. 2019 Mar 1;10:1001. doi: 10.1038/s41467-019-08863-1 (PMC6397292; doi:10.1038/s41467-019-08863-1)
Supplement: Supplementary file 4 — Source Data [file 41467_2019_8863_MOESM4_ESM.zip › FIG. 5.xlsx]

## Sheet: FIG. 5H
N1	si-control			si-NONO			si-SFPQ			si-NONO/si-SFPQ
	N° COLOC	AVERAGE		N° COLOC	AVERAGE		N° COLOC	AVERAGE		N° COLOC	AVERAGE
	1	1.48571		1	0.870968		1	2.15152		7	3.34375
	2			0			0			4
	1			1			1			5
	0			1			1			1
	1			0			2			2
	1			1			2			5
	1			0			3			1
	2			0			1			5
	1			0			1			6
	1			0			1			1
	4			1			3			2
	2			2			2			3
	2			1			3			1
	2			1			1			3
	1			1			1			2
	1			2			2			5
	2			0			1			3
	2			3			6			1
	1			0			2			0
	3			0			2			3
	1			2			3			5
	3			2			3			2
	0			1			5			1
	0			0			3			9
	2			0			3			4
	0			0			2			10
	1			1			4			2
	4			2			3			3
	4			2			1			3
	1			0			1			1
	2			2			3			2
	2						4			5
	1						0
	0
	0
N2	0	1.09677		0	1.61765		4	1.96552		0	2.70968
	2			1			3			0
	3			2			0			3
	0			4			0			3
	1			0			3			1
	1			4			1			5
	0			0			1			7
	0			0			0			3
	1			5			3			4
	1			1			2			0
	2			2			0			1
	0			1			0			0
	3			1			4			1
	0			0			2			5
	1			3			2			3
	0			1			0			3
	0			1			3			1
	0			3			2			0
	1			1			1			5
	0			1			3			3
	3			1			2			3
	1			1			0			4
	6			2			4			3
	1			3			2			8
	0			0			6			3
	0			3			3			3
	2			4			4			4
	0			4			1			3
	4			1			1			2
	0			2						1
	1			1						2
				0
				2
				0
N3	0	0.612903		1	2.03333		3	3.0625		3	2.64516
	0			2			1			2
	0			2			5			3
	1			2			2			4
	0			4			0			8
	0			2			4			3
	0			1			5			3
	1			2			5			5
	0			3			1			0
	1			1			1			0
	1			1			2			2
	2			3			6			2
	0			0			4			0
	0			0			2			2
	2			2			1			3
	1			0			1			4
	0			1			5			3
	2			4			1			2
	0			3			0			2
	1			1			3			2
	1			2			1			3
	0			3			2			7
	0			2			0			3
	1			4			4			2
	0			3			4			1
	3			0			3			3
	0			1			7			3
	1			1			4			1
	1			5			2			5
	0			5			5			1
	0						8			0
							6

## Sheet: FIG. 5J
N1	si-control			si-NONO			si-SFPQ			si-NONO/si-SFPQ
	N° COLOC	AVERAGE		N° COLOC	AVERAGE		N° COLOC	AVERAGE		N° COLOC	AVERAGE
	0	1.16667		1	1.17241		0	1.75		0	2.03226
	0			1			0			1
	2			1			0			1
	4			0			1			3
	3			1			3			4
	2			0			4			3
	2			3			0			2
	0			1			1			0
	1			1			1			3
	1			1			0			4
	3			6			4			2
	1			1			4			2
	3			0			3			2
	3			1			1			2
	2			0			4			3
	0			4			0			4
	0			0			2			3
	0			1			1			5
	0			1			1			5
	1			0			2			1
	1			2			2			1
	0			0			2			3
	2			1			4			1
	1			0			1			0
	0			0			3			1
	2			1			3			1
	0			0			0			0
	1			4			2			4
	0			2			2			0
	0						3			2
							1			0
							1
							1
							0
							1
							3
							2
							2
							3
							2
N2	1	0.851852		1	0.875		4	1.56667		3	2.70968
	0			0			3			1
	1			2			1			3
	1			3			1			2
	0			3			0			3
	0			0			0			10
	2			1			2			2
	1			0			2			0
	2			2			3			6
	2			2			1			4
	1			1			0			0
	1			3			3			1
	2			0			2			5
	0			1			1			3
	2			2			2			5
	0			1			6			0
	1			1			3			6
	1			2			2			2
	0			0			2			7
	3			0			0			3
	1			1			4			5
	0			0			1			3
	1			0			1			1
	0			0			0			2
	0			0			0			1
	0			0			1			2
	0			0			0			3
				2			1			0
				0			0			0
				0			1			1
				0						0
				0
N3	2	0.588235		0	1.2069		0	2.09524		2	1.96552
	0			3			0			5
	2			3			5			0
	2			3			7			3
	0			4			5			1
	1			0			1			0
	4			2			0			2
	1			1			6			4
	2			2			3			4
	2			0			2			5
	0			0			1			0
	0			1			4			5
	1			2			1			1
	0			1			4			0
	0			1			0			2
	0			0			0			6
	0			2			2			0
	0			2			1			3
	0			1			2			0
	0			0			0			0
	0			0			0			0
	0			1						0
	0			1						1
	0			2						0
	1			1						5
	0			1						0
	0			1						3
	0			0						1
	0			0						4
	0
	0
	1
	0
	1
