# Supplementary material for: SFPQ and NONO suppress RNA:DNA-hybrid-related telomere instability
Source: Nat Commun. 2019 Mar 1;10:1001. doi: 10.1038/s41467-019-08863-1 (PMC6397292; doi:10.1038/s41467-019-08863-1)
Supplement: Supplementary file 4 — Source Data [file 41467_2019_8863_MOESM4_ESM.zip › FIG. 6.xlsx]

## Sheet: FIG. 6F
N1	si-control			si-SFPQ			si-control 5' Aza			si-SFPQ 5' Aza
	N° COLOC	AVERAGE		N° COLOC	AVERAGE		N° COLOC	AVERAGE		N° COLOC	AVERAGE
	1	0.433333		2	0.433333		0	0.655172		1	0.833333
	0			1			1			1
	0			0			0			0
	0			0			1			0
	0			1			1			0
	0			1			0			1
	0			0			0			2
	1			0			0			0
	0			1			1			0
	0			0			3			0
	1			1			1			1
	0			0			0			0
	0			0			1			0
	0			1			0			1
	1			0			0			0
	1			2			1			0
	0			0			0			3
	0			0			0			0
	0			0			0			2
	1			0			0			3
	2			0			0			0
	1			0			0			1
	0			0			0			0
	1			1			2			1
	2			1			4			1
	0			0			1			2
	0			0			2			1
	0			0			0			1
	1			1			0			1
	0			0						2
N2	0	0.4		0	0.566667		1	0.689655		4	1.10345
	0			1			1			4
	1			0			2			2
	0			1			0			0
	0			3			1			0
	1			0			1			1
	0			1			2			1
	1			0			1			1
	1			0			0			1
	0			0			0			2
	0			1			0			0
	1			0			1			2
	0			0			1			3
	0			0			0			2
	0			1			0			1
	0			0			2			2
	0			0			0			0
	1			0			2			0
	0			2			0			0
	0			0			1			1
	0			0			0			0
	1			2			1			2
	0			0			0			0
	0			0			0			0
	1			1			0			1
	2			0			1			0
	2			1			0			1
	0			0			2			0
	0			2			0			1
	0			1
N3	0	0.366667		1	0.5		1	0.724138		3	1.06667
	1			0			0			3
	0			1			0			1
	0			0			0			1
	0			0			1			3
	1			0			2			4
	0			1			1			0
	0			0			1			0
	0			0			0			0
	1			1			1			0
	1			0			2			1
	1			0			0			0
	1			0			0			0
	0			0			2			2
	0			1			0			4
	1			0			1			2
	0			0			0			2
	0			0			0			2
	1			4			3			0
	0			2			1			0
	0			0			1			1
	0			1			0			2
	1			0			0			1
	1			0			1			0
	0			0			2			0
	0			0			0			0
	0			0			1			0
	0			0			0			0
	1			3			0			0
	0			0			0			0
							0
							2
